# Supplementary material for: Efficiency of Interferon-γ in Activating Dendritic Cells and Its Potential Synergy with Toll-like Receptor Agonists
Source: Viruses. 2023 May 19;15(5):1198. doi: 10.3390/v15051198 (PMC10224459; doi:10.3390/v15051198)
Supplement: Supplementary file 1 [file viruses-15-01198-s001.zip]

Archive with 1 entries (1 files):
- viruses-2370336-supplementary.pdf
